# Supplementary material for: Cardiac Cost During Submaximal Exercise as a Practical Monitoring Tool in French Standardbred Trotters: Short-Term Reproducibility of Non-Invasive Field-Derived Indicators
Source: Animals (Basel). 2026 May 24;16(11):1598. doi: 10.3390/ani16111598 (PMC13255733; doi:10.3390/ani16111598)
Supplement: Supplementary file 1 [file animals-16-01598-s001.zip]

Archive with 1 entries (1 files):
- animals-4303231-supplementary.pdf
